# Supplementary material for: Foliar application of nano-NPK and calcium-boron during the ‘off-year’ season enhances yield, improves oil quality, and mitigates biennial bearing in ‘Picual’ olive cultivar
Source: BMC Plant Biol. 2026 May 25;26:913. doi: 10.1186/s12870-026-08984-y (PMC13200473; doi:10.1186/s12870-026-08984-y)
Supplement: Supplementary file 1 — Supplementary Material 1. [file 12870_2026_8984_MOESM1_ESM.xlsx]

## Sheet: Cairo–Alexandria Desert Road
			Average day temperatures (°C)	Average night temperatures (°C)	Average humidity (%)	Wind speed (km/h)
Cairo–Alexandria Desert Road	2023	January	19	8–10	60–65%	12–14
		February	21	9–11	55–60%	13–15
		March	24	11–13	50–55%	15–17
		April	29	14–16	45–50%	17–19
		May	32	17–19	40–45%	16–18
		June	35	20–22	35–40%	14–16
		July	35–36	22–24	40–45%	12–14
		August	35–36	23–25	45–50%	11–13
		September	33	21–23	45–50%	11–13
		October	30	18–20	50–55%	12–14
		November	25	14–16	55–60%	12–14
		December	21	10–12	60–65%	12–14
	2024	January	20	9–11	58–63%	13–15
		February	22	10–12	54–59%	14–16
		March	25	12–14	49–54%	16–18
		April	30	15–17	44–49%	18–20
		May	34	18–20	39–44%	17–19
		June	36–37	21–23	34–39%	15–17
		July	37–38	24–26	39–44%	13–15
		August	37–38	25–27	44–49%	12–14
		September	35	23–25	44–49%	12–14
		October	31	19–21	49–54%	13–15
		November	26	15–17	54–59%	13–15
		December	22	11–13	58–63%	13–15
