# Supplementary material for: Foliar application of nano-NPK and calcium-boron during the ‘off-year’ season enhances yield, improves oil quality, and mitigates biennial bearing in ‘Picual’ olive cultivar
Source: BMC Plant Biol. 2026 May 25;26:913. doi: 10.1186/s12870-026-08984-y (PMC13200473; doi:10.1186/s12870-026-08984-y)
Supplement: Supplementary file 2 — Supplementary Material 2. [file 12870_2026_8984_MOESM2_ESM.xlsx]

## Sheet: NPK-NF + CaB-NF exp
NPK-NF + CaB-NF experiament Trees of first season Trees of second season
2022	2023												2024												2025
December	January	February	March	April	May	June	July	August	September	October	November	December	January	February	March	April	May	June	July	August	September	October	November	December	January	February	March	April	May	June	July	August	September	October	November	December
Trees in the "off-year" season were chosen				Average number of inflorescences per shoot was recorded		Final fruit set (%) was measured			Yield of 'off-year' season was harvested and weighted	Shoot length was re-measured		New trees in the "off-year" season were chosen				Average number of inflorescences per shoot was recorded		Final fruit set (%) was measured			Yield of 'off-year' season was harvested and weighted	Yield of 'on-year' season was harvested and weighted												Yield of 'on-year' season was harvested and weighted
shoots were selected				Flowering denisty was calculated		Fruit drop (%) was calculated			Physical fruit characteristics, and leaf and fruit mineral composition	Number of newly developed shoots were counted		shoots were selected				Flowering denisty was calculated		Fruit drop (%) was calculated			Physical fruit characteristics, and leaf and fruit mineral composition	Alternate bearing severity was calculated												Alternate bearing severity was calculated
Shoot length was measured				Number of flowers per inflorescence were assessed						Length of new shoots were measured		Shoot length was measured				Number of flowers per inflorescence were assessed						Shoot length was re-measured
1st spray	2nd spray	3rd spray		Percentage of perfect flower was calculated						Leaf fresh and dry weight were determined		1st spray	2nd spray	3rd spray		Percentage of perfect flower was calculated						Number of newly developed shoots were counted
				Initial fruit set (%) was determined												Initial fruit set (%) was determined						Length of new shoots were measured
																						Leaf fresh and dry weight were determined
																						Yield was harvested and weighted
